# Supplementary material for: Obstetrical and Neonatal Outcomes in Twin Pregnancies Based on Chorionicity: A Systematic Review of ART-Conceived Monochorionic vs. Dichorionic Twins
Source: J Clin Med. 2026 Jun 18;15(12):4761. doi: 10.3390/jcm15124761 (PMC13301653; doi:10.3390/jcm15124761)
Supplement: Supplementary file 1 [file jcm-15-04761-s001.zip]

Archive with 2 entries (2 files):
- jcm-4341865 supplementary Table S1 PRISMA_2020_checklist.pdf
- jcm-4341865-supplementary Table S2 6.18.pdf
